# Supplementary material for: Venom Down Under: Dynamic Evolution of Australian Elapid Snake Toxins
Source: Toxins (Basel). 2013 Dec 18;5(12):2621–55. doi: 10.3390/toxins5122621 (PMC3873703; doi:10.3390/toxins5122621)
Supplement: Supplementary File 1 — Supplementary (ZIP, 287 KB) [file toxins-05-02621-s001.zip]

Archive with 4 entries (4 files):
- Supplementary File 2 nucleotides.pdf
- Supplementary Table 1 - Molecular evolution of Australian elapid 3FTx-3.pdf
- Supplementary Tables 2 and 3.pdf
- Supplementary File 1 assembly parameters.pdf
